# Supplementary material for: The Robustness of a Signaling Complex to Domain Rearrangements Facilitates Network Evolution
Source: PLoS Biol. 2014 Dec 9;12(12):e1002012. doi: 10.1371/journal.pbio.1002012 (PMC4260825; doi:10.1371/journal.pbio.1002012)
Supplement: Data S1 — Data shown in Figures 2 – 5 , and Figures S3, S4, S9, and S15. (XLSX) [file pbio.1002012.s017.xlsx]

## Sheet: Data Fig 2 S3 and S4
				Deletion Strains
				ste50	ste20	ste7	ste18	ste4	ste11	ste5
	- Pherormone	N-t component	4	1.41952	1.75575	1.02474	0.98324	wt	0.818182	1.09646
			5	0.935618	1.15	1.01	1.03538	Nd	1.82	wt
			50	wt	1.41954	1.26598	3.92924	Nd	0.849327	0.955752
			42	0.989616	1.75575	0.844674	1.20205	Nd	0.843434	0.871681
			24	1.03323	0.944444	0.816495	0.899441	Nd	0.795455	0.804425
			20	0.910696	wt	0.81512	1.01117	Nd	1.22475	0.883186
			11	1.10384	1.27203	0.881787	1.03538	Nd	wt	0.758407
			7	1.07684	1.09387	wt	0.895717	Nd	0.893939	0.853982
		C-t component	gpaI	1.0758	0.894636	0.893471	Nd	0.914505	0.792929	0.69646
			18	2.50363	0.922414	0.803436	wt	0.954851	0.750842	0.718584
			5c	1.11111	0.869732	0.866667	Nd	2.83381	0.806397	wt
			50c	wt	0.853448	0.813746	Nd	1.17675	0.796296	0.753982
			24c	1.07684	0.900383	0.806873	Nd	0.908742	0.768519	0.709735
			20c	1.53686	wt	0.953265	Nd	1.18924	0.774411	0.9
			11c	1.49429	0.980843	0.87354	Nd	1.00961	wt	0.812389
			7c	1.61786	0.902299	wt	Nd	1.01825	0.781145	0.692035
			3	1.04777	0.85728	0.835739	Nd	0.909702	0.79798	0.772566
	+ Pherormone	N-t component	4	2.37799	3.83142	2.01718	1.19926	wt	0.791246	1.15575
			5	1.45691	2.23	1.73	1.00838	Nd	3.17	wt
			50	wt	2.94061	6.57045	2.41155	Nd	1.25589	0.721239
			42	1.31464	2.37548	2.24055	5.95903	Nd	2.60101	0.830088
			24	1.23053	1.81897	0.850859	0.975791	Nd	0.780303	0.70531
			20	1.47664	wt	0.786254	1.87523	Nd	4.04882	0.937168
			11	1.43718	2.67241	3.16838	2.44879	Nd	wt	0.712389
			7	1.30633	2.54789	wt	2.85847	Nd	2.28956	0.828319
		C-t component	gpaI	1.10384	0.89751	0.86323	Nd	3.35255	0.738215	0.717699
			18	2.74143	0.955939	0.763574	wt	1.00384	0.750842	0.689381
			5c	2.03738	0.916667	0.872165	Nd	5.12968	0.805556	wt			s
			50c	wt	0.890805	0.782818	Nd	3.68876	0.801347	0.738053
			24c	1.24611	1.08621	0.851546	Nd	1.12488	0.776094	0.759292
			20c	2.42991	wt	0.908591	Nd	3.5927	0.770202	0.869027
			11c	4.01869	1.37644	0.838488	Nd	1.19404	wt	0.753097
			7c	4.80789	1.51149	wt	Nd	2.1806	0.758418	0.693805
			3	3.5514	0.832375	0.764948	Nd	1.03266	0.807239	0.744248
				ste50	ste20	ste7	ste18	ste4	ste11	ste5
		KO - phe		1.00623	0.85249	0.793127	0.897579	1.01633	0.739899	0.69292
		KO + phe		1.37695	0.955939	0.701031	1.02142	1.00768	0.737374	0.687611

## Sheet: Data FIgure 3A and S9
Variant	Condition	Mean GFP Fluorescence		Variant	Condition	Mean GFP Fluorescence		Variant	Condition	Mean GFP Fluorescence
WT	-a-factor	0.54		WT	-a-factor	0.482		WT	-a-factor	0.591
	-a-factor	0.633333			-a-factor	0.526			-a-factor	0.516
	+a-factor	1.96333			+a-factor	1.44			+a-factor	1.77
	+a-factor	2.01			+a-factor	1.49			+a-factor	1.73
control (-)	-a-factor	0.39		Control (-)	-a-factor	0.415		Control (-)	-a-factor	0.492
	-a-factor	0.373333			-a-factor	0.399			-a-factor	0.487
	+a-factor	0.41			+a-factor	0.443			+a-factor	0.465
	+a-factor	0.453333			+a-factor	0.411			+a-factor	0.421
Ste20-C	-a-factor	0.943333		Ste11-C	-a-factor	0.499		Ste7-C	-a-factor	0.66
	-a-factor	0.423333			-a-factor	0.588			-a-factor	0.623
	+a-factor	1.05333			+a-factor	0.617			+a-factor	0.868
	+a-factor	1.11			+a-factor	0.614			+a-factor	0.694
41749	-a-factor	1.33		7-11	-a-factor	0.474		50-7-	-a-factor	0.925
	-a-factor	0.863333			-a-factor	0.47			-a-factor	0.93
	+a-factor	2.64			+a-factor	0.802			+a-factor	1.6
	+a-factor	2.02333			+a-factor	0.882			+a-factor	1.61
41779	-a-factor	0.576667		5-11	-a-factor	0.993		5-7-	-a-factor	0.32
	-a-factor	0.573333			-a-factor	0.971			-a-factor	0.38
	+a-factor	1.94333			+a-factor	1.739			+a-factor	0.38
	+a-factor	2.02667			+a-factor	1.713			+a-factor	0.42
41840	-a-factor	0.433333		20-11	-a-factor	0.728		4-7-	-a-factor	0.61
	-a-factor	0.956667			-a-factor	0.925			-a-factor	0.51
	+a-factor	1.11333			+a-factor	1.62			+a-factor	1.66
	+a-factor	1.63667			+a-factor	1.95			+a-factor	1.68
41963	-a-factor	0.793333		42-11	-a-factor	0.549		11-7-	-a-factor	0.554
	-a-factor	0.476667			-a-factor	0.494			-a-factor	0.487
	+a-factor	1.41667			+a-factor	1.1			+a-factor	0.981
	+a-factor	1.18333			+a-factor	1.08			+a-factor	0.887
24-20	-a-factor	0.586667						42-7-	-a-factor	0.459
	-a-factor	1.29333							-a-factor	0.432
	+a-factor	1.81667							+a-factor	0.742
	+a-factor	0.853333							+a-factor	0.719
50-20	-a-factor	0.96
	-a-factor	1.59333
	+a-factor	2.57
	+a-factor	2.73

## Sheet: Data Figure 3C
	Strain	Variant	Condition	Mean GFP Fluorescence
	Ste20KO	50-20wt	-a-factor	4.28
			-a-factor	4.26
			+a-factor	8.85
			+a-factor	8.33
		50-20mut	-a-factor	1.46
			-a-factor	1.63
			+a-factor	4.81
			+a-factor	5.62
	Ste7KO	50-7wt	-a-factor	1.89
			-a-factor	2.17
			+a-factor	8.19
			+a-factor	6.99
		50-7mut	-a-factor	1.51
			-a-factor	1.42
			+a-factor	4.46
			+a-factor	4.54
	Ste20KO	4-20wt	-a-factor	2.88
			-a-factor	3.03
			+a-factor	7.62
			+a-factor	6.47
		4-20mut	-a-factor	2.52
			-a-factor	2.7
			+a-factor	6.05
			+a-factor	6.3
	Ste50KO	4-50wt	-a-factor	1.49
			-a-factor	1.48
			+a-factor	2.94
			+a-factor	2.74
		4-50mut	-a-factor	1.63
			-a-factor	1.42
			+a-factor	2.14
			+a-factor	1.69
	Ste11KO	20-11wt	-a-factor	3.16
			-a-factor	3.7
			+a-factor	8.73
			+a-factor	10.1
		20-11mut	-a-factor	1.65
			-a-factor	1.49
			+a-factor	5.74
			+a-factor	5.64
	Ste50KO	20-50wt	-a-factor	1.41
			-a-factor	1.38
			+a-factor	2.19
			+a-factor	1.99
		20-50mut	-a-factor	1.5
			-a-factor	1.37
			+a-factor	2.06
			+a-factor	1.95
	Ste20KO	5-20wt	-a-factor	2.82
			-a-factor	2.9
			+a-factor	8.93
			+a-factor	8.66
		5-20mut	-a-factor	2.44
			-a-factor	2.8
			+a-factor	5.44
			+a-factor	4.97
	Ste11KO	5-11wt	-a-factor	6.65
			-a-factor	6.43
			+a-factor	15.1
			+a-factor	15.9
		5-11mut	-a-factor	3.4
			-a-factor	3.25
			+a-factor	8.29
			+a-factor	8.23
	Ste7KO	5-7wt	-a-factor	2.69
			-a-factor	2.64
			+a-factor	5.85
			+a-factor	6
		5-7mut	-a-factor	2.21
			-a-factor	2.26
			+a-factor	2.98
			+a-factor	3.12

## Sheet: Data Figure 4C 4D and S15
	data short ste20 in ste20KO
	Strain and variant	Condition	Mean GFP Fluorescence		data on short ste20 and short ste11 in Ste11KO Ste20KO
	Ste20KO	-a-factor	0.373		Strain and variant	Condition	Mean GFP Fluorescence
		-a-factor	0.361		Ste11KO Ste20KO	-a-factor	1.03
		+a-factor	0.379			-a-factor	1.05
		+a-factor	0.387			-a-factor	1.02
	+ste20wt	-a-factor	0.472			+a-factor	1.02
		-a-factor	0.478			+a-factor	1.07
		+a-factor	1.06			+a-factor	1.04
		+a-factor	1.07		+ste20wt and ste11wt	-a-factor	1.48
	+ste20 short linker	-a-factor	0.409			-a-factor	1.67
		-a-factor	0.421			-a-factor	1.3
		+a-factor	0.595			+a-factor	2.51
		+a-factor	0.58			+a-factor	4.1
						+a-factor	3.02
	data on short ste11 in ste11ko				+ste20 short linker and ste11 short linker	-a-factor	2.29
	Strain and variant	Condition	Mean GFP Fluorescence			-a-factor	2.78
	Ste11KO	-a-factor	1.81			-a-factor	3.98
		-a-factor	1.63			+a-factor	3.91
		+a-factor	1.95			+a-factor	5.95
		+a-factor	1.86			+a-factor	7.61
	+Ste11wt	-a-factor	2.14
		-a-factor	3.14		data short ste11 and short ste50 in Ste11KO Ste50 KO
		+a-factor	6.32		Strain and variant	Condition	Mean GFP Fluorescence
		+a-factor	7.94		Ste11KO Ste50KO	-a-factor	1.13
	+Ste11 short linker	-a-factor	3.81			-a-factor	1.2
		-a-factor	4.31			-a-factor	1.14
		+a-factor	9.76			+a-factor	1.17
		+a-factor	10.3			+a-factor	1.07
						+a-factor	1.09
	data on short ste50 in ste50ko				+ste50wt and ste11wt	-a-factor	1.21
	Strain and variant	Condition	Mean GFP Fluorescence			-a-factor	1.18
	Ste50KO	-a-factor	0.406			-a-factor	1.17
		-a-factor	0.429			+a-factor	3.49
		+a-factor	0.523			+a-factor	3.22
		+a-factor	0.542			+a-factor	3.48
	+ste50wt	-a-factor	0.501		+ste50 short linker and ste11 short linker	-a-factor	4.11
		-a-factor	0.494			-a-factor	3.38
		+a-factor	1.52			+a-factor	5.27
		+a-factor	1.33			+a-factor	4.57
	+ste50 short linker	-a-factor	0.524
		-a-factor	0.506
		+a-factor	1.66
		+a-factor	1.59

## Sheet: Data Figure 4E and S15
Strain	Variant	Condition	Mean GFP Fluorescence		Strain	Variant	Condition	Mean GFP Fluorescence
WT	(-)	-a-factor	1.95		WT	(-)	-a-factor	2.05
		-a-factor	1.75				-a-factor	2.1
		-a-factor	1.69				+a-factor	7.72
		+a-factor	7.68				+a-factor	7.46
		+a-factor	5.98
		+a-factor	6.15		Ste11KO	(-)	-a-factor	1.81
							-a-factor	1.63
Ste20KO	(-)	-a-factor	1.29				+a-factor	1.95
		-a-factor	1.22				+a-factor	1.86
		-a-factor	1.2
		+a-factor	1.47			+20-11wt	-a-factor	4.78
		+a-factor	1.37				-a-factor	4.33
		+a-factor	1.26				+a-factor	8.19
							+a-factor	7.9
	42-20 wt	-a-factor	2.22
		-a-factor	1.76			+20-11 short linker	-a-factor	6.08
		-a-factor	2.01				-a-factor	5.37
		+a-factor	3.76				+a-factor	10.4
		+a-factor	2.72				+a-factor	8.29
		+a-factor	3.48
						+5-11wt	-a-factor	3.82
	50-20 wt	-a-factor	3.06				-a-factor	3.64
		-a-factor	2.75				+a-factor	9.27
		-a-factor	3.01				+a-factor	9.29
		+a-factor	6.19
		+a-factor	6.13			+5-11 short linker	-a-factor	2.28
		+a-factor	6.38				-a-factor	2.36
							+a-factor	7.13
	42-20 short linker	-a-factor	1.65				+a-factor	7.28
		-a-factor	1.83
		-a-factor	1.69			+42-11wt	-a-factor	2.23
		+a-factor	3.28				-a-factor	2.08
		+a-factor	4				+a-factor	5.82
		+a-factor	3.51				+a-factor	6.01
	50-20 short linker	-a-factor	2.93			+42-11 short linker	-a-factor	2.93
		-a-factor	3.27				-a-factor	3.22
		-a-factor	3.46				+a-factor	6.52
		+a-factor	6.62				+a-factor	7.56
		+a-factor	6.79
		+a-factor	6.94			+50-11wt	-a-factor	1.84
							-a-factor	1.81
							+a-factor	2.23
							+a-factor	2.46
						+50-11 short linker	-a-factor	3.6
							-a-factor	1.94
							+a-factor	3.37
							+a-factor	3.06

## Sheet: Data Figure 5
	Strain & Variants	Condition	Mean GFP Fluorescence		Strain and Variant	Condition	Mean GFP Fluorescence
					WT	-afactor	0.975
	WT	-afactor	0.954			-afactor	0.875
		-afactor	0.847			-afactor	0.845
		+afactor	3.25			+afactor	3.84
		+afactor	2.75			+afactor	2.99
						+afactor	3.075
	Ste7KO Ste11KO	-afactor	0.877
		-afactor	1.49		Ste50KO Ste11KO	-afactor	0.515
		+afactor	0.852			-afactor	0.51
		+afactor	0.928			-afactor	0.525
						+afactor	0.515
	+7-11	-afactor	0.753			+afactor	0.535
		-afactor	0.943			+afactor	0.565
		+afactor	0.865
		+afactor	0.91		_+20-11	-afactor	2.095
						-afactor	2.265
	+11-7	-afactor	0.765			-afactor	2.445
		-afactor	0.87			+afactor	4.21
		+afactor	0.813			+afactor	4.275
		+afactor	0.836			+afactor	4.475
	+7-11 and 11-7	-afactor	1.14
		-afactor	1.05
		+afactor	1.67
		+afactor	1.77
	Ste20KO Ste11KO	-afactor	0.901
		-afactor	0.896
		+afactor	0.901
		+afactor	0.878
	+20-11	-afactor	0.728
		-afactor	0.832
		+afactor	0.782
		+afactor	0.851
	+11-20	-afactor	1.07
		-afactor	1.15
		+afactor	1.21
		+afactor	1.17
	+20-11 and 11-20	-afactor	1.44
		-afactor	1.48
		+afactor	1.95
		+afactor	2.2
	Ste50KO Ste11KO	-afactor	0.98
		-afactor
		+afactor	0.931
		+afactor	0.998
	+50-11	-afactor	0.762
		-afactor	0.729
		+afactor	0.81
		+afactor	0.778
	+11-50	-afactor	0.889
		-afactor	0.774
		+afactor	0.884
		+afactor	0.797
	+50-11 and 11-50	-afactor	1.29
		-afactor	1.11
		+afactor	2.15
		+afactor	2.21
