# Supplementary material for: The Robustness of a Signaling Complex to Domain Rearrangements Facilitates Network Evolution
Source: PLoS Biol. 2014 Dec 9;12(12):e1002012. doi: 10.1371/journal.pbio.1002012 (PMC4260825; doi:10.1371/journal.pbio.1002012)
Supplement: Data S3 — GenBank accession numbers for sequences used to build the domain rearrangement library. (XLSX) [file pbio.1002012.s019.xlsx]

## Sheet: Sheet1
Gene	Block Part	GenBank accession number	Nucleotides
			start	stop
Gpa1	C-terminal	BK006934	113502	114914
Ste4	N-terminal	BK006948	742913	744178
Ste18	C-terminal	BK006943	586071	586397
Ste5	N-terminal	BK006938	658353	659192
Ste5	C-terminal	BK006938	659175	661100
Ste50	N-terminal	BK006937	63441	63893
Ste50	C-terminal	BK006937	63894	64478
Ste11	N-terminal	BK006945	849869	850222
Ste11	C-terminal	BK006945	850214	852016
Ste20	N-terminal	BK006934	96726	97934
Ste20	C-terminal	BK006934	95121	96734
Cdc42	N-terminal	BK006945	604215	604784
Cdc24	N-terminal	BK006935	62843	63580
Cdc24	C-terminal	BK006935	63569	65401
Ste7	N-terminal	BK006938	172484	172702
Ste7	C-terminal	BK006938	172700	174028
Fus3	C-terminal	BK006936	192454	193509
